# Supplementary material for: A BRAF mutation-associated gene risk model for predicting the prognosis of melanoma
Source: Heliyon. 2023 May 2;9(5):e15939. doi: 10.1016/j.heliyon.2023.e15939 (PMC10189240; doi:10.1016/j.heliyon.2023.e15939)
Supplement: Multimedia component 2 [file mmc2.txt]

ID	TCGA-FR-A2OS-01	TCGA-EB-A4XL-01	TCGA-EB-A431-01	TCGA-BF-A3DL-01	TCGA-GN-A263-01	TCGA-EB-A3XB-01	TCGA-BF-AAOU-01	TCGA-XV-A9W5-01	TCGA-ER-A19T-01	TCGA-EB-A82B-01	TCGA-BF-AAP2-01	TCGA-BF-A1PZ-01	TCGA-GN-A4U5-01	TCGA-EB-A44O-01	TCGA-BF-AAP4-01	TCGA-ER-A196-01	TCGA-BF-A5EO-01	TCGA-EB-A85I-01	TCGA-BF-A5EQ-01	TCGA-BF-A3DN-01	TCGA-EB-A3Y7-01	TCGA-BF-A5EP-01	TCGA-EB-A6R0-01	TCGA-EB-A299-01	TCGA-EB-A42Y-01	TCGA-EB-A24D-01	TCGA-EB-A4P0-01	TCGA-EB-A5SF-01	TCGA-ER-A2NF-01	TCGA-D9-A4Z3-01	TCGA-EB-A430-01	TCGA-BF-AAP7-01	TCGA-BF-AAP8-01	TCGA-EB-A5VU-01	TCGA-XV-AAZW-01	TCGA-D9-A4Z2-01	TCGA-EB-A5FP-01	TCGA-FS-A1ZN-01	TCGA-EB-A3HV-01	TCGA-BF-A3DJ-01	TCGA-WE-A8K4-01	TCGA-D3-A5GT-01	TCGA-ER-A42H-01	TCGA-FR-A726-01	TCGA-BF-A1PV-01	TCGA-EB-A3XF-01	TCGA-BF-A5ES-01	TCGA-FW-A5DX-01	TCGA-EB-A3Y6-01
AGPS	3.651620537	2.987901071	3.500935606	1.545139103	4.101064098	2.452894338	2.84520548	2.599893906	3.215847906	3.566884164	2.929179872	3.103194069	2.642851462	4.724249401	3.003838325	3.157871655	1.469721074	2.162315979	3.073701978	3.302070715	1.61823509	3.271859729	2.617542761	2.316860233	2.946562363	2.508783629	2.748150601	1.083590412	2.973501247	3.316202516	2.46573319	1.776448888	2.299214546	3.579432876	2.330340884	3.373925646	3.561473466	3.426150695	1.95196227	3.175846098	3.10883699	1.901519875	2.854861183	3.580923669	3.849219748	3.965530069	2.906175961	4.516839554	3.0249138
B3GALT4	2.738686206	2.025855642	1.2138437	2.289721609	1.375650488	2.390249046	2.031508333	2.064697987	1.748400337	1.53511274	2.773180782	3.230913229	2.752865396	1.547506936	2.734038005	1.768542901	2.881662021	3.049666765	3.020394722	2.12336602	3.012002392	1.788839097	2.292312349	2.949260059	1.534342006	2.332204004	3.614698707	3.299763389	2.370585015	0.845797338	2.09155094	2.775832773	2.768721089	1.272685213	2.585711115	1.804713582	2.94368525	3.061829735	2.719184385	2.456626289	4.100406099	2.345484029	2.708465895	2.342844306	2.113116346	3.2685135	3.487212508	1.340420807	2.437659656
B3GNT2	3.960961603	4.092738089	3.593849618	1.8514185	4.730662761	3.916727457	3.311611127	2.927317623	3.393133178	3.503865561	4.644581457	3.607496294	3.70007782	3.669748111	3.433593454	3.901941003	3.022377127	3.987322264	4.30155037	5.28441763	1.314922199	3.720032306	3.378673681	3.50838846	4.596141078	3.180434844	3.676033389	1.559760736	3.268524998	4.238769374	3.233779757	2.828905756	3.178422574	3.454933535	3.898949671	4.467305852	3.756028726	3.709883226	3.033717369	5.322000777	4.508907813	2.795933693	4.076190793	3.788961589	2.673054913	4.488995401	4.038066641	4.435671671	4.409642803
B3GNT7	1.467081745	3.024962183	0.708252927	0.801825032	0.822511858	1.574535834	3.807093781	3.490562532	0.756631424	1.134787309	3.276182262	1.686933429	1.689270493	0.316563254	1.686572954	1.67184447	2.440461656	1.935136761	1.158999646	3.184751927	0.387759439	2.519165128	0.952301958	2.260092808	0.83708725	0.947036445	1.920513696	0.561483683	1.587365887	1.00395514	0.645190288	2.187455876	2.991904185	1.347160065	3.095494553	2.832885735	1.924176742	2.139715471	3.240673297	4.079445019	0.706437813	1.068664022	0.681885206	3.527023579	1.790977291	2.205263945	0.679275932	3.90925119	1.393649605
B4GALNT1	0.198777017	0.163215618	0.156562169	0.148522859	0.125254602	0.262830793	2.086865331	2.163535834	1.181408734	0.692341696	0.905765732	0.731928902	0.727391379	0.282245235	0.530020195	0.787473784	1.504697892	1.271738392	0.702285493	0.498241085	2.530375385	1.421160779	0.219383724	0.394334544	0.118886839	0.847673686	0.12539842	0.297231953	0.101928462	0.757835878	0.117408745	1.074035918	0.508255886	0.802313818	0.188798014	0.320324749	0.591575934	0.106521087	1.008586628	1.826837495	0.106319747	0.136235834	0.189524889	1.557186701	0.254373893	0.263746014	0.127768624	1.164160807	0.345593452
B4GALT1	4.263200837	3.389604265	4.704218912	4.68730477	4.145426045	4.569437534	4.211462031	6.175770844	5.046558332	4.538010037	4.009219341	3.886018358	5.031136044	5.000396027	5.139728432	6.001439072	4.462730489	3.84628868	5.047523832	4.619114177	4.522946401	4.092310658	5.396014031	4.188345814	4.483663701	2.678377762	3.17110755	4.012992932	4.247478306	2.733817551	5.011210083	4.185864246	3.876509577	4.989359962	4.425229713	3.469316081	5.554281471	4.267760179	4.012625589	4.503008541	3.932022665	2.964429264	3.056841438	4.499946525	4.432656087	4.428784543	5.146265529	4.865671215	4.270877643
B4GALT2	4.399805806	4.430918232	4.27313622	4.932196939	2.580321944	3.995052241	3.038126533	4.457738891	5.308612837	4.987048956	4.735987787	4.618861459	3.842575576	4.908337693	3.483948702	4.90617332	5.633067244	3.852766614	4.76812114	4.067898039	5.217957058	4.761628428	3.903404633	4.586120281	4.471582421	4.516920787	4.775569796	5.093891024	4.283883626	4.127209343	4.41213569	4.342663354	4.285075658	4.501960818	4.717629196	4.756217644	4.569526578	3.952469381	4.347585685	4.354294706	3.88169034	4.256253293	4.420080029	4.298788799	4.900023244	4.356251996	4.0417155	4.626301913	4.184571059
B4GALT3	3.336020254	3.573879643	4.3398836	4.231452855	2.858199344	4.068011061	3.274225531	3.337973869	4.459047754	3.808744033	4.223902202	4.542100612	3.859072044	3.85633707	4.071988169	3.617604582	4.531819588	3.338074629	3.970732466	4.007624855	4.510587151	3.610137836	3.904279804	3.627909119	3.277933549	4.620859193	4.016332886	3.938530502	4.541896999	3.925723342	3.931059748	4.28346201	3.905749808	3.848802169	3.441503419	3.887305717	3.971950779	4.486584074	3.665722927	4.15809032	4.16980586	3.331117347	4.368635241	4.146643396	4.006326051	3.952816687	3.290724803	4.32882971	4.545796378
B4GALT4	2.388725493	1.935707312	2.659106185	1.584554739	2.747609742	2.583553358	2.603114019	2.190446015	2.515466984	1.979312294	2.329134477	2.025011519	2.253632843	2.958308874	2.393430359	1.813330437	1.658375091	2.127771525	2.033405614	2.789894454	1.382047334	2.104001681	2.501825213	1.784641075	1.740343166	1.97133643	2.121203323	0.783164349	1.837837999	1.706113999	2.158753767	1.125813799	1.302218096	3.059767808	2.075793731	2.779327788	2.872415529	2.490189123	1.308626181	2.560039859	2.314444259	1.512362417	1.239498659	2.445104213	2.445887224	2.707688972	2.049328651	2.386947578	2.887039944
B4GAT1	4.661657281	4.966717719	4.706268943	5.132727266	4.958705874	4.848509011	4.213978362	4.890702822	3.080463474	5.18227135	5.656573714	5.225502331	4.797612626	4.57855671	4.044780511	3.685707905	5.599808299	5.207459924	4.658120593	4.838197983	3.679015183	5.779407728	4.377731601	4.216114208	3.454184466	4.870587926	4.860431179	4.136338317	5.164470783	4.241108646	4.774624227	5.163953744	4.264345309	3.865520587	5.094049662	4.94653466	5.201613504	4.88496627	5.009469429	5.589121273	5.052569272	3.997266892	4.697281412	3.95125196	5.579452772	5.246657079	5.093722454	3.967993316	5.026472662
CHPT1	2.857310684	4.202889403	3.52288329	4.13786045	4.764558711	3.944102904	4.161781471	3.838882403	3.362170771	2.905909728	4.281751048	3.68969847	3.355502669	4.167117521	3.130592022	3.130561013	3.675393814	3.621204411	3.298245096	3.946000718	3.631539229	3.856884144	3.608751262	3.192853243	2.95072643	2.967118572	3.305906532	2.579300388	2.795999799	4.323959031	3.583200932	3.299257943	4.184318131	2.339308948	2.355942309	3.776889277	3.789947446	3.736079729	3.048387458	3.970798601	3.555632875	2.166476711	3.02142562	3.336801403	3.571114946	3.257934793	4.263251211	3.824256101	3.141085688
CHST1	1.311870216	0.805793827	0.611196589	1.585478679	0.484389353	1.836773776	2.518061534	2.938147502	0.917405322	0.897552115	0.319251469	0.851477606	0.43670945	0.745212488	1.167470774	0.922560613	2.151842923	1.532935921	1.04469107	1.049109411	0.520717928	2.680554053	0.21000937	2.206797949	0.463446268	0.29354487	0.324205285	1.269964716	0.891336795	0.381658917	0.299743937	1.125736237	0.538553459	0.900618355	1.291440201	0.90254215	0.434367315	0.34810234	2.379922075	1.043087081	0.90582501	0.259526484	0.924821449	1.039869597	0.430804468	1.10309723	0.32992879	0.313483145	1.473026734
CHST2	2.18297813	1.6245983	2.684357422	3.372922294	0.657879311	2.892959429	2.382192842	4.371475339	0.649402868	1.941553966	0.995853723	1.119350564	2.467669518	2.626303907	3.557598874	4.609381933	5.531404226	1.79312162	2.466598896	3.715790612	1.880850845	2.367528203	2.497151259	2.913958352	2.005831218	1.061408635	0.853626113	2.960585916	1.579323286	0.842423003	1.501534038	2.266690486	0.586068468	4.054123861	3.350446376	1.522900501	3.638376239	2.376761852	2.241137259	2.317684883	1.740885601	1.499739769	2.765664894	2.028445346	1.000311776	1.0638396	2.250386293	2.281228547	0.951920328
CHST4	0	0.010536128	0	0	0.011494151	0	0.071269077	0.025040999	0	0	0.02661689	0.007503667	0	0	0	0.02491037	0	0	0.010316845	0	0	0.010116805	0	0	0	0	0	0.010835081	0.007895559	0	0	0.013406547	0.183119019	0	0	0.008443547	0	0.007871128	0.016093162	0.040786821	0	0	0.018854634	0.007825961	0.008154515	0	0	0	0
CHST6	1.64323269	1.136771408	1.133256031	2.155491497	2.095791717	2.169086052	3.486539606	3.23364403	1.021938493	0.829282702	1.341177343	1.20673866	1.836037556	2.815599675	0.52315345	1.562674883	2.157441115	1.812028893	1.261684258	2.69195429	2.50617551	2.936897798	0.408638432	1.654848237	0.364547871	1.354752929	0.968315022	2.199924445	0.593081195	0.741219596	1.109457492	2.062681476	1.379875007	1.435148065	1.009836935	1.686155066	2.841057165	3.296054047	2.295166933	3.078016402	2.136425547	0.376800453	0.623883475	0.950481386	1.594724636	2.232256947	0.739132688	2.236746183	2.17024182
ENPP2	3.268868365	5.099171961	2.059500243	3.189779935	1.97044931	2.859671362	4.669678369	6.51508262	2.051754876	3.173007102	5.768763853	2.345079014	4.75558739	0.738286618	0.960087665	1.339219284	2.2161755	3.670405313	4.99147369	5.539545637	1.151133636	2.306481812	1.759943613	2.916692583	4.058333501	0.751961228	3.670262261	1.095075621	2.250698667	1.120323517	3.058000021	4.073010437	0.91511252	4.938193315	2.55641938	5.09150246	1.393416242	4.442292684	4.819249032	5.343668072	2.189151041	0.131590107	3.264035751	1.82434818	1.189993589	4.339185693	0.991299529	4.267865158	6.478134905
ENPP6	0.019162892	0.035565471	0.0103852	0	0.019514723	0.010184493	0.006893768	0.021343933	0.017780216	0.053854898	0.010128071	0	0.005302475	0.015827625	0.011367641	0.028241055	0	0	0.017520872	0.099800365	0.00608916	0	0.024378267	0.132398926	0.008759884	0.004622337	0.01953796	0.006159001	0.048596287	0.0107301	0.008470874	0.037721586	0.031316308	0.155614506	0	0.13304216	0	0.004472213	0.009155051	0.032499312	0.039682541	0	0.031954748	0.052474562	0.013855869	0.018349849	0.026500938	0.054068627	0.01549087
FUT8	2.05437958	3.007695037	2.541674123	1.379006281	2.159260854	2.653867118	2.636472865	3.938240243	2.103997294	1.808878484	1.408247654	2.02512591	2.71076131	1.883427197	2.226962621	1.845916077	0.823431204	1.560241615	2.312712175	3.295800125	1.111599832	2.839718345	3.042118207	2.112191789	2.241839516	2.392495345	2.73404004	0.289511148	2.2079522	1.87984198	2.180201782	1.875898002	1.927300971	2.317218179	1.905710175	1.855538626	2.890366671	2.853261846	2.549134001	2.399634973	2.07506547	1.092060746	1.865421845	2.867238323	2.410696565	2.554077997	1.254532601	3.20834446	2.868807949
GLB1	3.824257072	3.610719742	4.302769165	4.859295259	3.731099544	4.808334308	3.803921044	3.962043073	5.0617085	3.366492025	4.529640016	4.123597893	3.866227665	4.901318319	3.989186029	3.769602189	4.271431978	4.201924794	4.21286643	4.441609596	4.490738609	3.306851494	4.753778452	3.200365463	4.0363042	4.649899293	3.512002415	4.090864044	4.509422907	3.681497675	4.533639616	4.038089289	2.578250784	4.319193177	4.086582044	4.134248594	4.774799171	3.972861301	4.126692732	4.631341873	3.763154617	2.793769747	3.956613799	4.525379281	4.291162119	3.845157495	4.064658145	4.280467092	4.204705039
HEXA	4.402695758	3.383563769	5.349594468	5.520085611	3.995641703	4.713396693	3.295019463	4.127662728	3.87268173	3.342573622	4.124769005	3.500821238	3.794267736	4.294914719	3.743277964	3.025655376	4.917042491	4.000249041	3.83450398	3.895729914	4.878981886	4.788280343	3.958684001	3.374462761	3.730894261	3.597931832	4.587319747	3.356953209	3.252592428	2.356630156	4.747876954	4.317222462	4.137033219	3.647891018	3.85143962	4.707369935	5.068462761	3.277808531	4.558596606	4.835828369	3.515790498	3.458031794	3.942576418	3.277897777	3.75875395	4.557204611	4.515467417	4.642129331	4.147044529
HEXB	5.117282933	4.726313537	4.753117143	5.336689976	5.035554556	5.53890959	5.963271778	5.006703644	4.56360548	5.12816177	4.889004643	4.915483934	4.953562693	4.812257999	5.013471971	3.885508724	3.969993638	5.281504196	5.186557225	5.741837019	4.142489061	5.143344	5.144606008	4.574005354	5.309091457	4.921110938	4.712011297	2.574262085	5.376876406	4.402077294	5.973485939	5.055926308	5.747162661	4.8854708	4.538934559	5.018100094	5.024936169	5.155684714	5.181009327	5.284248661	5.37444695	3.814264396	5.169342226	5.05277343	5.210571866	5.238457336	5.691505622	4.963445459	5.417937072
JMJD7-PLA2G4B	0.220047465	0.949077153	0.460460275	0.113274065	0.068848147	0.599215823	0.674434821	0.504916018	0.215022546	0.129001913	0.545328251	0.184359451	0.511073658	0.362834269	0.331013862	0.202600039	0.342508185	0.256883194	0.380849988	0.232428173	0.135764413	0.25520506	0.657164807	0.811420205	0.252499022	0.50825199	0.600805135	0.449921868	0.073359585	1.219424828	0.424060411	0.296541951	0.770251796	0.805295716	0.694533336	1.358538749	0.51913315	0.66450478	0.206927647	0.356542803	0.775492205	0.375157032	0.635763908	0.874038725	0.435246987	0.307277353	0.092936416	0.834757065	0.596753649
LPCAT1	3.396780506	3.746378387	4.277469233	4.391157487	4.268441674	4.4380264	4.086135187	3.82718562	4.297970136	4.161184297	3.623683506	4.562296985	3.998786089	2.68895182	4.109482606	3.965688527	3.87797022	2.915852819	3.435128912	3.544342376	3.487023672	4.434774412	5.001854573	3.324616003	2.897360702	4.647767812	4.336693295	5.331786197	5.390675904	2.738554764	4.690578324	4.091084636	4.06498067	2.454815538	3.735155929	4.955263014	4.139177762	3.999746297	3.025264354	3.828233641	4.01562553	2.651745231	2.912346829	3.045527998	3.932755061	4.369334659	4.504385153	3.70719291	3.778476744
LPCAT2	2.932810489	3.263360044	1.889924462	1.405721767	2.425154707	2.228366438	3.171449563	3.892833796	2.220689099	3.181330005	3.177622886	2.489450898	2.484204988	1.558642171	1.846227642	2.797418124	0.501162918	2.311138217	2.809905941	3.589300948	0.587567089	2.01880497	3.522210605	2.393285253	1.238287632	3.290540731	2.833668728	0.907914893	0.82523396	2.46008821	0.883710352	2.302306408	0.85448837	3.79673338	3.003167873	2.819879344	2.039093713	2.842593954	2.192144249	3.051748954	3.746408879	0.866744204	0.496327202	1.864105846	3.191369286	3.260545918	1.786412896	3.528082569	1.926180936
LPCAT4	1.520349883	2.343844023	2.596454862	2.46580098	1.770273336	1.878284783	2.438761598	2.350357493	1.606760098	1.82324964	2.384548646	2.142879398	2.567840061	2.810298875	2.292611358	2.055798225	2.576960833	2.418492496	2.572725099	2.152196776	1.860792483	1.919400502	2.533482597	2.745187021	1.503512682	2.282465216	2.884999946	1.723234393	2.053021158	3.488046228	2.964755823	2.387286282	1.907912964	2.134216125	2.931483511	2.299817966	2.151325658	2.237263899	2.281464266	2.26743911	2.586380292	1.682337672	2.286158893	3.451602982	3.183153614	1.864996133	1.932073138	2.600166245	2.160284028
PAFAH1B1	4.913415771	4.331447377	4.139686283	3.176402336	4.231669059	4.647470495	4.224389269	4.30216106	3.897475026	3.83834898	3.99545942	4.140580375	4.099198052	4.178743522	4.088176687	4.749334144	2.467333422	4.007478735	4.11920862	4.547036107	3.472979603	3.361937836	4.534362094	4.227158578	4.315952033	4.653298809	3.822512803	2.455121712	4.158956965	3.932957436	3.642631693	3.422152148	3.759163235	5.016564168	4.164490211	4.458699158	3.709071847	4.671570072	3.9129705	4.563653733	4.114909939	2.81958516	3.640901446	4.586613763	4.416306075	4.479215517	4.300067296	4.924050366	4.336245894
PAFAH1B2	4.48582188	3.208243731	3.035275166	2.708972831	4.338248021	3.737867897	3.447484316	3.51427512	3.527659621	3.595449497	3.229388287	4.562936988	3.101580124	3.758805565	3.787055058	4.465929963	3.083365749	4.090710007	3.877745456	4.096972698	1.9823248	3.839402139	4.111554768	3.855841	4.681755415	3.70481604	3.402057618	1.588843697	3.041732815	4.008616447	3.190060704	3.559407762	3.822831794	3.222999178	3.953071265	3.813502228	4.294217639	4.311212163	2.708326281	4.202545769	4.314411029	2.350729309	3.919346822	3.294822253	4.281126995	4.279045736	4.162632094	3.583450442	2.821213952
PAFAH1B3	4.260764333	4.748331683	3.940583748	4.436851055	2.786124286	4.352574617	4.801789248	4.199406713	4.386772462	6.009476351	5.317880017	5.895693258	4.352507667	4.441622687	4.401594224	3.812943819	6.289895974	4.437066025	5.316970809	4.771967337	6.642389714	5.247729365	4.965818135	5.11502957	5.031264547	4.694808862	5.460112804	3.358832515	4.410910155	5.686812827	4.896667027	5.810476157	4.834312878	3.460581919	5.864192177	4.751952844	4.665309759	4.816384391	5.383419564	4.669809613	4.417176823	4.643978276	5.574487647	5.140912238	5.539589523	4.797646037	5.065577443	4.210788855	4.400517054
PAFAH2	2.777633835	2.397733262	3.51279038	2.469689891	2.891163531	3.370073971	2.015320144	2.519535268	2.343563128	2.596426434	2.820670797	2.435492717	2.821489585	2.971809272	2.862295004	2.798577817	2.257781279	2.662492682	2.7578517	2.661386613	2.291419255	3.305108182	2.31587027	2.736137534	2.586848921	2.585428061	2.388450975	1.269822122	2.493846025	1.905535039	2.462038154	2.65281915	1.76914664	2.286576038	2.045777178	2.374970045	2.586011049	3.212525444	2.391469101	2.96146856	3.293723241	2.225065539	2.568050199	1.97034969	3.078601334	2.793621541	2.319027705	2.880585097	2.728233487
PLA2G10	0.032156612	0.144280025	0.105828724	0	0.080508124	0.103848337	0.057096986	0.029893266	0.049405803	0.146468333	0.103291173	0.017881078	0	0.1485709	0.1375156	0.029737585	0	0.029265485	0.072436575	0.084564967	0.025488423	0.024078101	0.138212399	0.025185554	0.05449928	1.420580559	0	0.075994327	0.177910984	0.150701766	0.052728481	0.123416249	0.096743542	0.114075832	0.049035804	0.059513243	0.214848668	0.073594014	0.03819345	0.114091509	0.185371776	0	0.04468891	0.225410694	0.038593892	0.025710547	0.027906147	0.195145622	0.043104734
PLA2G12A	2.958299953	2.819327548	2.765602852	1.310708534	2.817184954	3.068018634	2.024280097	2.473570111	1.723212534	2.069439698	2.551889845	2.399309322	2.298236257	2.825056219	2.802730278	2.469649985	1.554865604	2.042284827	2.944397491	2.89992369	1.911626735	2.21836135	3.137487783	2.257557275	2.157877072	3.021804718	2.499994455	0.618196409	2.324559409	2.699710833	1.767676974	2.084416471	2.903953136	2.415611586	2.532583347	2.786050866	2.494925066	3.123811274	1.32215607	3.16219585	2.588143307	1.903463637	2.696013908	2.385813896	2.799330598	3.077670047	1.771468488	2.451387546	2.975007298
PLA2G1B	0.055787755	0.126960161	0.037912666	0.113181763	0.093459406	0	0.318642821	0	0.126193731	0.044257787	0.675557205	0.205024052	0.406770856	0.038584492	0.081765799	0	0.170939747	0.479543784	0.124419445	0.030151458	0.284808893	0.122098115	0.264225577	0.607559643	0.032026715	0.250047486	0.138170366	0.130417402	0.243255028	0.039159461	0.453101082	0.209421812	0.165198511	0.100256587	0.164724771	0.372580703	0	0	0.066160321	0.337889253	0.185293871	0.417648427	0.185966864	0.15545532	0.387653704	0.210716455	0	0.15393846	0.213073027
PLA2G2A	0.052861906	0.595361853	0.05703882	0.232789042	0.815747425	0.211865022	5.093453256	2.359591325	0.016549181	1.200064366	0.845073796	0.136348171	1.581972679	0.04374956	1.125146103	0.151013434	0.415113575	1.13380971	1.690676563	1.485022623	0	0.290343414	0.040595607	5.164889324	0.048232812	0.063205451	2.226123901	0.017125079	0.854717654	0.04440032	0.167707746	0.822916023	1.989334052	0.125422435	0.141488599	1.231525197	0.027631714	5.185131438	4.589806028	0.064082715	0	0.25179691	0.169952488	0.164296779	0.10007262	0.050643936	0.317051773	0.253213444	0.759588287
PLA2G2C	0.010961801	0.025447851	0.007412371	0.007572371	0.009309023	0.277567827	0.067380741	0.030341737	0.016908364	0	0	0.018150469	0.007555507	0	0	0.010131577	0.008750208	0.039471803	0.008354885	0.005882187	0.23255389	0	0.006994849	0.050682934	0.01867323	0	0.009320147	0	0.012757867	0	0.065140241	0.010859224	0.011242522	0	0	0.027155674	0	0.012718456	0.013037669	0.090821281	0.018998806	0.04610737	0.022856174	0	0	0	0.018945054	0	0.036548526
PLA2G2D	0	0.663354622	0.172143013	0	0.011442908	0.82415094	0.116395404	0.733223401	0.010423248	1.232193513	0.448443525	0.272207389	0.613207906	0.175054171	0.736458946	0.096739665	0.182318928	0.036455085	2.085305082	0.01442895	0.08318809	0.010071681	0.534466843	0.150506764	0.022936653	1.774264938	0.142276392	0.032121317	2.955686338	0.064654421	0.905273344	1.85637782	0.182349068	0.032571763	0	0.128948109	0.017428127	0.046389973	0.145466313	0.228083651	0.827471352	0.067554781	0.018770788	0.015540205	0.032201935	0.094051076	0.186770484	0.256131621	0.113781435
PLA2G4A	4.054624694	2.417204204	2.73825075	2.146958517	2.767016894	2.774148135	1.912983769	3.383426726	3.372704641	2.455922772	3.481582668	2.890328487	3.802218733	3.873245888	1.721113245	3.072668601	1.632541796	2.773721469	1.852677206	3.316951777	1.955409813	2.391316119	3.580275894	2.007731983	0.338011757	0.975199407	2.64188763	0.51288811	1.531113156	3.040792692	3.033211226	3.009884464	0.854136992	0.888866873	2.733355151	3.046802038	3.130556286	4.911268996	2.474036827	1.838679449	3.161139634	0.09363627	0.793050462	2.723557656	0.294278979	2.469058966	1.79874362	3.368317262	3.348897105
PLA2G4B	0.090939436	0.3279306	0.141652105	0.022353445	0.006911091	0.073761095	0.348914632	0.157842412	0.049602427	0.056907348	0.148031488	0.017953022	0.356640023	0.108079984	0.04749842	0.101902307	0.124666014	0.02209299	0.113510578	0.059948636	0.031918078	0.065529714	0.17605446	0.417871837	0.111739326	0.122022728	0.371019894	0.136928257	0.023570478	0.30673332	0.031116126	0.123895055	0.467809261	0.484709591	0.176545685	0.293391522	0.005276907	0.302379526	0.1121096	0.123682088	0.389287491	0.041113853	0.292858647	0.147637939	0.162334351	0.038549405	0.007055686	0.175387464	0.037937537
PLA2G4E	0	2.21261609	0.020892896	0.004293679	0.021004126	0.249526515	0.153400657	0.967163705	0.06590131	0.019563839	0.364393863	0	3.368243454	0.365215695	0	2.951884495	1.417443808	0	0.004737935	0.023181025	0.118229429	0.004645894	0.043036254	3.17085633	0	0.118401343	0.005286087	4.35184263	0.31497408	0	0.003426779	1.199500055	0.006378234	2.129179906	3.298056847	0.003876275	0.625532268	2.267982115	3.449998632	1.333052754	0	0	0.004342872	0.318252033	0.003743384	1.107318592	0.005390298	0.008872193	0.177323298
PLA2G5	0.24284629	1.128064987	0.037123023	0.278624821	0.426475287	0.306181707	0.130995209	3.247388252	0.031918091	0.075007923	0.053982956	0.038005639	0.179958732	0.02842813	0.23680774	0.203590585	0.517005604	0.265154086	0.519538482	0.372507682	0.05401602	0.157394292	0.10270056	3.38175055	0.260344872	0.187692116	0.259153452	0.022098923	0.160899888	0.232752073	0.117677943	0.600398036	0.978107987	0.182719303	0.39044895	2.151655172	0.240287713	0.727093903	0.799690566	1.489732527	0.05925024	0.102926392	0.583329764	0.525991217	0.165898868	0.216165791	0.070616971	0.132838303	0.376969099
PLA2G6	2.008043777	2.184652254	1.677881379	0.800920105	0.824418736	2.629689416	1.542666871	1.560707244	1.340971776	1.098359535	2.206559684	1.523127469	1.693532088	1.671447549	1.550671906	0.916339443	1.177457345	1.136166008	1.334600673	0.836375553	1.079035753	1.37433999	1.407727061	2.021263432	1.618449164	2.74256389	3.605040268	1.769188049	1.690653378	1.538061295	2.244125177	1.460166944	4.00414272	1.517925655	1.402881177	2.798629682	2.535399945	2.246867791	1.242883953	1.376730376	2.938559686	2.234306964	3.612936046	3.014814243	2.007162967	2.11687241	0.779074998	2.551089626	2.894005151
PLA2G7	2.008347515	1.25730071	1.578830771	1.007812329	2.391399984	2.596605846	0.892308039	1.0024104	0.574689705	0.827819416	0.998245223	0.638255588	1.812686544	1.485960589	2.260615323	0.544861659	0.873311994	0.81253785	3.654335758	1.131232757	2.860776079	0.792744497	0.853588977	1.346187299	1.591976661	0.809319482	0.640772326	2.273043126	2.213012169	1.296111139	0.858663835	2.376837782	1.644649626	0.902040977	0.958057874	1.348538065	0.470911826	0.459186045	2.437884878	2.018721178	2.252623661	1.105979299	2.158970691	1.087459069	0.541517081	1.760012009	0.505471007	1.751423788	1.724852776
PLD1	0.789658526	1.452808329	2.259715851	1.608271131	3.330322379	1.830787331	1.870858474	0.83735846	2.350052937	0.642531295	1.383541368	1.719627372	1.496071534	2.338395084	1.753779559	3.357388587	0.909537072	1.372933591	1.90106656	1.192632929	1.607919807	1.15882408	1.573852705	1.684646957	2.274387196	0.501295203	0.910216954	0.985137329	0.493417806	2.22791439	1.358187426	0.980217478	0.357159456	0.855442759	1.033640303	0.982494264	2.573196404	0.980484389	1.513808328	1.663392403	2.421395627	1.228141093	1.790808928	1.954799072	2.252418325	1.21812522	2.219178062	1.771838594	2.302301461
PLD2	1.856760775	3.630704967	1.897162048	1.532335176	1.540362967	2.358174167	3.044261761	2.911666008	2.749107998	2.379730874	3.26836913	2.951758355	3.9323298	2.192119331	2.365103517	4.191408826	3.020313463	2.941332479	3.023620618	2.565042697	3.289533527	1.869927803	2.244388498	4.308964884	2.775710855	1.802664164	3.294463215	4.356315782	2.834072866	2.739403528	2.330126228	3.277505052	2.316119679	3.133797379	3.836814853	3.202419587	1.882217449	3.427498798	3.60550235	3.164532337	2.761779914	1.55218077	2.441449185	3.451234544	3.528018786	3.100707152	2.393460001	2.77057807	2.541738819
PLPP1	2.934352148	4.166145838	2.907935169	2.900226088	3.648808754	3.076723918	4.562373028	4.46555768	5.302158778	3.67261571	3.582361379	3.710990799	3.807877551	2.270772016	3.957226321	2.987116813	2.900909037	2.898160084	3.609053121	4.329726088	2.641399198	3.359036528	3.625037482	3.655461703	2.758809401	3.964008502	3.638166144	3.10351062	4.936437633	3.365755739	3.158118451	4.290187037	3.27647455	3.799154586	3.971681848	2.976292438	2.444848591	3.522909267	3.428194757	2.78964275	2.989037804	1.849285492	4.792636041	3.960497996	3.791537452	3.86166536	2.769106587	2.643227817	3.990224911
PLPP2	0.319844338	0.968469185	2.323646517	0.200271006	0.085504673	0.222501334	1.001316087	2.040551749	4.183829423	0.535120945	0.428538142	0.22303132	1.03036988	3.057430707	0.923290707	2.996328727	0.287971303	1.441979312	1.718045921	0.494141136	0.43586561	1.968687554	0.11439051	1.796259311	0.788293761	0.397537316	0.047709556	1.339528644	2.843743253	0.049831881	0.133603209	0.597515638	3.60022037	1.386884012	0.770818691	0.096868249	0.243728233	1.274915992	1.632259458	0.264684389	0.95206267	1.103456812	1.197139535	2.592688031	1.456122511	0.44526336	0.671044132	0.982549456	1.359394845
PLPP3	2.46111502	2.649356124	1.97371949	2.065185647	1.735696214	2.779907355	3.012553991	3.213977987	1.505288757	1.352124348	1.235038675	1.072603667	2.153701158	2.199170098	2.846700456	1.675400283	0.948549934	2.090111044	2.931928755	4.140987948	1.05920099	3.352380754	1.237867575	2.864618729	1.702283753	2.289460131	1.324375069	1.139346813	2.738719173	2.00316542	0.815333761	2.05600566	1.970418858	3.396202425	1.981447483	3.014960558	2.882390403	1.345599147	3.364184612	3.574212158	2.577886047	0.563820064	2.688522594	1.90020529	1.003292626	1.523724562	1.625975298	1.501489222	2.80531665
SLC33A1	2.668206744	2.376932345	3.225832431	1.253736056	3.363128534	2.545112665	1.997393386	1.804294464	2.548534255	1.761599138	1.837670181	1.71174842	1.72590665	2.959656209	1.834314786	2.409885712	1.249505192	1.396166364	2.042581968	2.521529961	0.737600248	2.019778543	2.869290379	1.818588937	2.2380546	2.64753408	2.133621577	0.668465097	1.820353155	2.626442845	1.955945389	1.603882958	1.303730971	2.739530194	1.815964573	2.927639672	2.555547842	2.134177595	1.348903314	2.865266551	2.691214144	1.6571225	2.575310649	1.960633918	2.067527959	2.859873772	1.464274228	2.421202916	2.377440759
ST3GAL1	3.766004773	2.747391193	3.792493178	4.693970875	1.916844225	2.395488752	2.321189543	2.673005581	4.765130363	3.382812111	3.359159187	2.025356844	2.972018213	4.370346666	4.2114441	3.4036613	3.134677436	2.159046464	2.811749744	4.955343314	1.3528465	3.001830196	2.286367255	2.252329967	2.658965018	4.401503214	2.093909163	2.948004763	4.421163847	3.061851685	3.209084911	3.125082278	5.471314278	2.500409455	2.224401494	4.851270127	4.065492163	3.353117232	3.222844145	4.935273871	2.151627719	3.523940402	3.713810016	3.244931133	3.444155917	3.598171998	3.852674542	4.742571329	3.417132945
ST3GAL2	3.238621069	2.332718982	2.181891717	3.217010144	1.66307651	3.085177092	3.114991818	3.7513282	2.304587239	2.411478189	2.972669193	3.058136039	2.902985937	2.366891943	3.20631241	2.419747687	3.958606798	3.419264941	3.018700087	4.055470309	3.366972383	4.100534227	2.268459849	2.324155765	2.713406963	2.933297805	3.001563976	2.245378242	2.427267962	1.600355217	1.890911086	3.568420937	2.582851119	3.288893438	3.032974873	2.869361354	2.475821198	3.256479137	3.395535786	3.012935896	2.733086702	1.669374525	3.078907708	1.786956628	3.713149145	3.592277685	3.375678527	2.514263193	2.363383313
ST3GAL3	2.226503839	2.959117374	3.054975844	3.454849304	1.332520894	2.740747064	1.764758035	2.54811455	1.932728155	2.667815664	3.402084243	2.539720778	2.23111212	3.010883653	2.435266827	2.257665255	3.92320811	2.897162111	3.371096926	2.631093416	3.152695405	2.584165851	2.473248657	2.679301386	2.661071258	2.424492849	2.709765859	2.171565089	1.999974254	2.272779017	3.005077674	1.82626781	2.218051043	1.706244625	2.682330651	2.507460177	2.248286506	2.328419752	2.838398334	2.637555151	2.957881663	2.387650968	3.17390243	2.110953389	2.826119133	2.511381277	3.236257038	2.26297466	2.479859877
ST3GAL5	3.512543669	5.465122755	4.518365095	4.44726498	4.420503146	4.846175571	4.818617495	4.703884378	2.074693485	3.493367582	5.11585384	4.057770687	5.006258108	4.532090922	5.524322526	4.477538877	3.502098398	5.373921767	5.191849397	5.572071964	2.627601325	4.678472925	5.019827153	4.138114195	4.364714443	4.41615327	4.83734371	2.073469658	2.985667934	5.21098225	4.494336104	4.41805064	4.106617016	3.757183536	4.474329998	5.451313444	5.513207726	5.686608041	4.010356181	5.510211874	5.604716092	4.094402738	3.278931025	4.201470001	3.773747284	5.474332619	3.930472122	5.085847737	4.966259594
ST6GALNAC3	0.190006029	1.1017646	2.334069763	1.517739192	3.909230681	2.261085306	0.095558945	2.09223952	0.133172627	1.106660977	0.91523785	2.183483134	1.499859479	2.666272799	1.616626524	0.081078697	0.633854071	0.827186148	1.203019848	3.272491314	0.472546678	2.096002101	1.9891924	0.752193546	0.036645437	1.367801454	2.003481523	0.768414039	0.141718524	0.078323463	1.185456513	1.508687753	0.178758685	1.273142858	1.124935354	1.785908518	2.94181132	1.065948449	0.359950403	0.097336194	2.831164005	0.078934943	0.812975767	1.756647432	0.064869182	0.926879036	2.132693928	2.426332407	2.18728021
ST6GALNAC4	1.645266779	1.852365719	1.486548942	2.676168441	0.784474091	1.168530613	2.640010015	2.548616576	3.042012538	2.838251447	1.773485332	2.717603525	2.175081886	2.987410967	1.365835557	2.385228061	3.527039019	3.325686204	2.049294645	2.450872566	3.90396945	2.965862953	1.085032919	2.544703853	1.80263232	1.958468231	1.290814128	2.156385713	2.847692458	3.084470201	2.424963096	2.222377297	1.676936351	2.259503511	1.935118785	2.764683479	1.483587879	2.231910271	3.005300549	1.791544179	2.693535385	0.257583454	1.215143153	2.213391135	1.666476548	1.902708936	1.382854836	2.347818084	2.61098498
ST6GALNAC5	0.369693165	0.319399259	0.173155177	0.145160609	0.021513962	0.11898533	0.067029933	3.732675446	0.026078537	0.122452008	1.579977544	0.03719768	0.356473242	0	0.898384993	0.25195952	0.046764012	0.248247219	0.135996073	0.877814395	0.122549451	0.867015854	0.491683046	0.357522439	0.009661003	0.273669787	0.576643237	0.073021832	0.014794409	0.046760833	0.027847519	0.073965908	0.07651855	0.786754612	0.793370294	1.141036299	0.97029403	0.489716507	0.246238204	0.02567066	0.329276745	0.007231113	0.463473131	1.289192268	0.511831549	0.040181399	0.014678262	3.175402937	0.303600458
ST6GALNAC6	2.779364964	2.734397884	2.121532647	2.841560614	1.708797869	2.225212235	4.076101894	4.044951931	2.770679529	2.718957204	3.448123064	2.459521809	2.903132037	3.030143222	2.27339942	3.380128495	3.408940084	3.502552978	3.081352899	2.798328566	3.965837019	2.70195453	2.115857898	3.479545779	3.090109365	3.182148053	2.024703014	3.604711841	2.331993343	1.59506191	2.423677815	2.800682223	2.253318152	2.971986433	2.818148572	2.419888915	2.336042324	2.819922049	3.950905146	2.748953047	2.554027117	1.759354332	2.064266224	2.956978382	2.71030626	2.612573703	3.048563841	2.492172749	2.864989006
ST8SIA1	0.299824597	0.381365158	1.658605197	0.762349704	0.870611577	2.647754005	1.725361218	1.385865613	0.529017087	0.498831607	1.466053877	1.486383157	0.92445249	2.074090368	1.835424953	0.463342481	1.302796298	2.319123599	2.110908316	2.097425845	0.075279261	2.502987959	1.020178556	1.499718467	1.865985173	1.666197983	0.207848964	0.117354714	0.334476503	1.482270192	2.328659505	1.480797115	0.155766128	2.850481772	1.560764202	2.02345895	1.786601289	0.412166672	1.356556283	1.94578531	1.746752639	2.196507513	1.248384848	1.067362974	1.921430016	0.233842851	0.618973375	0.475734668	2.406654029
ST8SIA5	0.037434003	0.010685718	0.016974794	0.006329583	0	0.013634909	0.004110798	1.458998267	0.229431319	0.034099285	0.007548762	0.02521314	0.001581464	0.021954256	0.006782839	0.004241216	0.003661937	0.734126013	0.008724705	0.152889093	0	0.309294484	0.163233371	1.213774782	0.002614835	0.035416822	0.029002869	0.001837306	0.001337717	0.053531195	0	0.049240282	0.01407615	0.013916783	0.024470009	0.035350754	0.002974206	0.007982985	0.060275171	0.004189747	0.039404034	0.005859947	0.027014661	0.143810155	0.006895278	0.01095966	0.003977843	0.003278428	0
[truncated: 421 more columns]
